# Supplementary material for: An Ascorbate Bluetooth© Analyzer for Quality Control of Fresh-Cut Parsley Supply Chain
Source: Antioxidants (Basel). 2021 Sep 17;10(9):1485. doi: 10.3390/antiox10091485 (PMC8465646; doi:10.3390/antiox10091485)
Supplement: Supplementary file 1 [file antioxidants-10-01485-s001.zip]

Archive with 1 entries (1 files):
- antioxidants-1355073-SI.pdf
